# Supplementary material for: PAX7 target gene repression is a superior FSHD biomarker than DUX4 target gene activation, associating with pathological severity and identifying FSHD at the single-cell level
Source: Hum Mol Genet. 2019 Mar 13;28(13):2224–36. doi: 10.1093/hmg/ddz043 (PMC6586142; doi:10.1093/hmg/ddz043)
Supplement: Supplementary_Data_ddz043 [file supplementary_data_ddz043.zip]

Archive with 5 entries (5 files):
- biomarker_app.R
- biomarker_files.rd
- data_n.csv
- FSHD.csv
- README.docx
