# Supplementary material for: PAX7 target gene repression is a superior FSHD biomarker than DUX4 target gene activation, associating with pathological severity and identifying FSHD at the single-cell level
Source: Hum Mol Genet. 2019 Mar 13;28(13):2224–36. doi: 10.1093/hmg/ddz043 (PMC6586142; doi:10.1093/hmg/ddz043)
Supplement: Supplementary_Data_ddz043 [file supplementary_data_ddz043.zip › biomarker_app.R]

rm(list=ls())
library(shiny)
library(shinyFiles)
setwd("~/Pax7 paper 2/Biomarker_app/")
server<-shinyServer(function(input, output, session) {
  ns<-session$ns
  
  # dir
  shinyDirChoose(input, ns('dir'), roots = c(home = '~'), filetypes = c('','csv','rd'))
  dir <- reactive(input$dir)
  output$dir <- renderPrint(dir())
  
  # path
  path <- reactive({
    req(is.list(input$dir))
    home <- normalizePath("~")
    file.path(home, paste(unlist(dir()$path[-1]), collapse = .Platform$file.sep))
  })
  
  # files
  output$files <- renderPrint(list.files(path()))
  #add in directories
  dirs<-reactive({
    list.files(path=path(),all.files = TRUE,full.names = TRUE, recursive = TRUE)->f
    f[c(grep(input$data,f,fixed=T),grep(input$fshd,f,fixed=T),grep(input$biom,f,fixed=T))]->fn
    unlist(fn)
  })
  output$dirs <- renderPrint(dirs())
  #####
  #####
  result<-reactive({
    if(input$start=="Not Yet!"){setwd(dir());progress<-"Awaiting start instructions"}else if(input$start=="Yes"){
      setwd(path())
      load(dirs()[3])
      read.csv(dirs()[1])->x
      rownames(x)<-x[,1]
      x[,-1]->x
      unlist(read.csv(dirs()[2],header = F))->f
      ####
      #####################################
      signature<-signature_pax7##########
      ################################
      match(as.character(signature[[7]]),rownames(x))->up
      if(length(which(is.na(up)))>0){x[up[-which(is.na(up))],]->x_up}else{x[up,]->x_up}
      match(as.character(signature[[8]]),rownames(x))->down
      if(length(which(is.na(down)))>0){x[down[-which(is.na(down))],]->x_down}else{x[down,]->x_down}
      t<-mat.or.vec(ncol(x),1)
      for(i in 1:ncol(x)){t[i]<-t.test(as.numeric(x_up[,i]),as.numeric(x_down[,i]))$statistic}
      wilcox.test(t[f],t[-f])->w
      pdf("PAX7_target_genes.pdf")
      boxplot(t[f],t[-f],names=c("FSHD","Control"),col=c("red","blue"),ylab="PAX7 Score",sub=paste("Wilcox p=",signif(w$p.value,3)),main="PAX7")
      dev.off()
      t->pax7_targets
      #################################
      ################################
      match(as.character(unlist(yy)),rownames(x))->up
      length(which(is.na(up)))
      x[up[-which(is.na(up))],]->x_up
      t<-mat.or.vec(ncol(x),1)
      for(i in 1:ncol(x)){t[i]<-mean(x_up[,i])}
      wilcox.test(t[f],t[-f])->w
      pdf("Yao_et_al_DUX4_target_genes.pdf")
      boxplot(t[f],t[-f],names=c("FSHD","Control"),col=c("red","blue"),ylab="Yao et al. Score",sub=paste("Wilcox p=",signif(w$p.value,3)),main="DUX4-Yao et al.")
      dev.off()
      t->yao_targets
      #################
      #################
      match(as.character(unlist(r_choi)),rownames(x))->up
      length(which(is.na(up)))
      x[up[-which(is.na(up))],]->x_up
      t<-mat.or.vec(ncol(x),1)
      for(i in 1:ncol(x)){t[i]<-mean(x_up[,i])}
      wilcox.test(t[f],t[-f])->w
      pdf("Choi_et_al_DUX4_target_genes.pdf")
      boxplot(t[f],t[-f],names=c("FSHD","Control"),col=c("red","blue"),ylab="Choi et al. Score",sub=paste("Wilcox p=",signif(w$p.value,3)),main="DUX4-Choi et al.")
      dev.off()
      t->choi_targets
      #####
      match(as.character(unlist(r_geng)),rownames(x))->up
      length(which(is.na(up)))
      x[up[-which(is.na(up))],]->x_up
      t<-mat.or.vec(ncol(x),1)
      for(i in 1:ncol(x)){t[i]<-mean(x_up[,i])}
      wilcox.test(t[f],t[-f])->w
      pdf("Geng_et_al_DUX4_target_genes.pdf")
      boxplot(t[f],t[-f],names=c("FSHD","Control"),col=c("red","blue"),ylab="Geng et al. Score",sub=paste("Wilcox p=",signif(w$p.value,3)),main="DUX4-Geng et al.")
      dev.off()
      t->geng_targets
      ######
      cbind(choi_targets,yao_targets,geng_targets,pax7_targets)->ts
      write.csv(ts,file=input$res)
      cat("Complete please check directory for output files")
      }
    
  })
  output$progress <- renderPrint(progress())
  output$result<-renderPrint(result())
}) 


ui<-shinyUI(fluidPage(sidebarLayout(
  
  sidebarPanel(
    shinyDirButton("dir", "Chose directory", "Select"),
    textInput("data", "Normalised Data Name", "data_n.csv"),
    textInput("fshd", "FSHD sample numbers", "FSHD.csv"),
    textInput("biom", "Biomarker Files Name:", "biomarker_files.rd"),
    textInput("res", "Results File Name", "Results.csv"),
    selectInput("start", "Start Run?", 
                choices=c("Not yet!","Yes"))
  ),
  mainPanel(
    h4("Progress"),
    verbatimTextOutput("result"),br(),
    h4("Files"),
    verbatimTextOutput("dirs")
  )
  
)))


shinyApp(ui = ui, server = server)->sa
runApp(sa)
display()
