# Supplementary material for: PAX7 target gene repression is a superior FSHD biomarker than DUX4 target gene activation, associating with pathological severity and identifying FSHD at the single-cell level
Source: Hum Mol Genet. 2019 Mar 13;28(13):2224–36. doi: 10.1093/hmg/ddz043 (PMC6586142; doi:10.1093/hmg/ddz043)
Supplement: Supplementary_Data_ddz043 [file supplementary_data_ddz043.zip › FSHD.csv]

1
2
3
4
5
6
7
8
9
10
11
12
13
14
23
25
26
27
28
29
30
31
32
33
34
35
36
37
38
39
40
41
42
43
